# Supplementary material for: Deciphering mechanisms of brain metastasis in melanoma - the gist of the matter
Source: Mol Cancer. 2018 Jul 27;17:106. doi: 10.1186/s12943-018-0854-5 (PMC6064184; doi:10.1186/s12943-018-0854-5)
Supplement: Supplementary file 1 — Table S1. Clinical trials. Results of clinical trials as provided by (https://www.clinicaltrials.gov/) of melanoma patients with brain metastases are summarized. OS = overall survival, PFS = progression free survival, BORR = best overall response rate, assessed by IRC (independent reviewer commitee) is defined as percentage of participants who were responders [with best overall response (BOR) documented as confirmed complete response (CR) or partial response (PR)]. OIR = overall intracranial response, defined as the number of participants whose intracranial response was a confirmed complete response (CR) or partial response (PR) assessed by investigators using modified Response Evaluation Criteria in Solid Tumors (RECIST), version 1.1. Metadata 1: provides information about the therapeutic interventions performed within the study as well as the study stage. Metadata 2: provides detailed study data particularly drug applications as well as data additional data of NCT01378975, the time to the development of new brain metastases in responders. (ZIP 25 kb) [file 12943_2018_854_MOESM1_ESM.zip]

Archive with 3 entries (3 files):
- Table S1.pdf
- Table S1_Metadata 1.pdf
- Table S1_Metadata 2.pdf
